# Supplementary material for: Over- and under-estimation of COVID-19 deaths
Source: Eur J Epidemiol. 2021 Jul 28;36(6):581–8. doi: 10.1007/s10654-021-00787-9 (PMC8318048; doi:10.1007/s10654-021-00787-9)
Supplement: Supplementary file 1 — Supplementary file1 (XLSX 18 kb) [file 10654_2021_787_MOESM1_ESM.xlsx]

## Sheet: Sheet1
COUNTRY	m	COVID-19 mortality	Low testing	Percentage >65 years
Albania	7.997	84.47	0	14.2026
Andorra	7.7	164.63	0
Antigua and Barbuda	6.409	32.95	0	9.05496								0=>50 tests per 1000 population
Argentina	7.612	149.19	0	11.2431								1=<50 tests per 1000 population
Armenia	9.862	142.85	0	11.4837								2=no information on number of tests as of May 9
Aruba	9.135	94.3	0	14.0584
Australia	6.622	3.59	0	15.9212
Austria	9.896	116.86	0	19.0756
Azerbaijan	6.808	46.55	0	6.44639
Bahamas	6.817	54.43	0	7.48327
Bahrain	2.416	41.31	0	2.51881
Barbados	9.042	15.68	0	16.231
Belarus	12.557	27.7	0	15.2008
Belgium	9.789	213.44	0	19.0066
Belize	4.744	82.75	0	4.86739
Bhutan	6.265	0.1	0	6.09297
Bolivia	6.789	114.7	0	7.33863
Bosnia and Herzegovina	10.8	266.28	0	17.2012
Botswana	5.825	31.86	0	4.3659
Brazil	6.503	199.63	0	9.25161
Brunei	4.513	0.69	0	5.20881
Bulgaria	15.433	242.3	0	21.253
Cambodia	6.019	0.69	0	4.71777
Cameroon	9.191	4.45	0	2.72365
Canada	7.758	65.32	0	17.6479
Cape Verde	5.611	42.19	0	4.69837
Chile	6.215	143	0	11.8815
China	7.261	0.35	0	11.4722
Colombia	5.606	153.67	0	8.76583
Costa Rica	5.122	66.67	0	9.88044
Croatia	13.17	182.52	0	20.8601
Cuba	9.064	6.37	0	15.565
Curacao	8.892	69.2	0	17.1688
Cyprus	7.075	27.87	0	14.0483
Czech Republic	10.571	277.86	0	19.8007
Denmark	9.783	42.93	0	19.9653
Djibouti	7.068	15.3	0	4.60906
Dominican Republic	6.177	32.81	0	7.29839
Ecuador	5.121	110.15	0	7.3722
El Salvador	7.057	33.31	0	8.46958
Equatorial Guinea	9.235	8.26	0	2.42451
Estonia	11.727	90.08	0	19.9918
Fiji	8.229	0.34	0	5.62423
Finland	9.795	16.7	0	22.1406
France	9.317	158.72	0	20.3914
French Guiana	2.956	34.1	0
French Polynesia	5.7	49.9	0	8.68068
Gabon	6.822	6.58	0	3.54473
Georgia	12.816	114.59	0	15.0611
Germany	11.275	101.99	0	21.563
Greece	10.924	102.44	0	21.9415
Grenada	9.547	0.9	0	9.67742
Guadeloupe	8.31	52.5	0
Guatemala	4.741	46.48	0	4.92898
Guyana	7.52	41.26	0	6.71158
Honduras	4.453	57.63	0	4.82819
Hong Kong	6.716	2.8	0	17.4983
Hungary	12.613	291.75	0	19.6945
Iceland	6.736	8.03	0	15.1921
India	7.273	17.74	0	6.37792
Indonesia	6.51	17.31	0	6.0503
Iran	4.866	89.88	0	6.35852
Iraq	4.773	40.04	0	3.39853
Ireland	6.139	99.55	0	14.2228
Israel	5.328	70.43	0	12.2087
Italy	10.566	203.48	0	23.0121
Jamaica	7.588	27.24	0	8.92239
Japan	10.646	8.55	0	28.002
Jordan	3.887	89.85	0	3.89342
Kazakhstan	7.172	18.21	0	7.65234
Kosovo	7	123	0
Kuwait	2.787	38.86	0	2.76384
Kyrgyzstan	6.011	25.54	0	4.60029
Latvia	14.669	115.43	0	20.3365
Lebanon	4.419	108.81	0	7.27329
Libya	5.1	45.19	0	4.45824
Liechtenstein	7.8	152.56	0
Lithuania	13.737	144.39	0	20.1584
Luxembourg	7.125	129.22	0	14.2749
Malaysia	5.139	5.19	0	6.92077
Maldives	2.821	15.63	0	3.641
Malta	8.385	82.96	0	20.8172
Martinique	9.2	22.1	0
Mauritania	7.186	10.08	0	3.15624
Mauritius	8.462	1.34	0	11.9987
Mayotte	2.71	61.1	0
Mexico	6.039	171.61	0	7.41666
Moldova	11.697	223.62	0	12.0131
Monaco	6.6	82.13	0
Mongolia	6.351	5.02	0	4.18933
Montenegro	10.729	246.89	0	15.3892
Morocco	5.072	24.85	0	7.30045
Namibia	8.063	27.38	0	3.60805
Nepal	6.358	12.7	0	5.78257
Netherlands	8.812	101.41	0	19.6053
New Caledonia	5.807	0	0	9.4267
New Zealand	7.033	0.53	0	15.994
North Macedonia	9.6	243.78	0	14.0854
Norway	7.979	14.34	0	17.2727
Oman	2.446	41.87	0	2.44859
Pakistan	6.934	8.73	0	4.32241
Palestine	3.462	71.52	0	3.17341
Panama	5.098	147.54	0	8.31384
Paraguay	5.527	100.08	0	6.62082
Peru	5.539	196.32	0	8.39348
Philippines	5.9	16.9	0	5.315
Poland	10.201	184	0	18.1169
Portugal	10.702	165.45	0	22.3567
Puerto Rico	9.54	70	0	19.6971
Qatar	1.244	17.73	0	1.52316
Reunion	6.256	16.7	0
Romania	13.099	149.32	0	18.7901
Russia	12.785	76.95	0	15.0941
Rwanda	5.235	2.68	0	3.02825
Saint Lucia	7.229	41.03	0	10.035
Saint Vincent and the Grenadines	9.281	10.85	0	9.74057
San Marino	9	265.8	0
Sao Tome and Principe	4.819	16.27	0	2.96016
Saudi Arabia	3.513	20.6	0	3.41289
Serbia	13.194	93.87	0	18.7405
Seychelles	7.853	28.68	0	7.80548
Singapore	4.6	0.54	0	12.3931
Slovakia	9.968	219.84	0	16.1724
Slovenia	10.044	205.27	0	20.1863
South Africa	9.494	93.39	0	5.41526
South Korea	6.111	3.62	0	15.0602
Spain	9.115	167.37	0	19.6478
Sri Lanka	6.717	3.61	0	10.8388
Suriname	7.377	36.81	0	7.01513
Swaziland	9.321	58.44	0	4.01479
Sweden	9.165	137.8	0	20.1986
Switzerland	8.051	124.83	0	18.838
Thailand	7.746	0.55	0	12.4063
Timor-Leste	5.979	0.31	0	4.28654
Trinidad and Tobago	8.459	14.55	0	11.1182
Tunisia	6.267	97.05	0	8.59347
Turkey	5.444	51.24	0	8.72628
Ukraine	15.192	108.36	0	16.705
United Arab Emirates	1.519	16.48	0	1.15655
United Kingdom	9.398	191.31	0	18.5087
United States	8.782	177.16	0	16.2096
Uruguay	9.47	89.03	0	14.9412
Vanuatu	5.236	0.3	0	3.61609
Venezuela	7.029	8	0	7.61099
Zambia	6.476	7.04	0	2.11531
Republic of the Congo	6.701	2.6	1	2.72142
Afghanistan	6.393	7.05	1	2.61579
Algeria	4.723	7.71	1	6.55278
Angola	8.155	1.98	1	2.19934
Bangladesh	5.545	7.29	1	5.18035
Benin	8.809	0.85	1	3.26488
Burkina Faso	8.066	0.8	1	2.40729
Burundi	7.888	0.05	1	2.3121
Central African Republic	12.178	1.96	1	2.81479
Chad	12.045	1.07	1	2.49164
DR Congo	9.415	0.17	1	3.01694
Egypt	5.808	13.79	1	5.27633
Eritrea	7.108	0.3	1
Ethiopia	6.529	3.45	1	3.51669
Gambia	7.817	7.45	1	2.56093
Ghana	7.284	2.57	1	3.09732
Guinea	8.369	1.17	1	2.94191
Guinea-Bissau	9.557	3.49	1	2.86326
Haiti	8.51	2.34	1	5.06367
Ivory Coast	10.003	1.13	1	2.87312
Kenya	5.483	5.48	1	2.42383
Laos	6.431	0.001	1	4.16398
Lesotho	14.144	15.01	1	4.92583
Liberia	7.494	1.72	1	3.28569
Macau	4.002	0	1	11.2117
Madagascar	6.017	2.65	1	3.04406
Malawi	6.61	6.19	1	2.64202
Mali	9.586	2.54	1	2.49513
Mozambique	8.42	2.7	1	2.87845
Myanmar	8.24	5.94	1	6.0117
Niger	8.199	0.82	1	2.59671
Nigeria	11.771	1.03	1	2.74308
Papua New Guinea	7.408	1.38	1	3.50943
Senegal	5.691	6.85	1	3.09848
Sierra Leone	11.698	1.01	1	2.94774
Solomon Islands	4.255	0	1	3.63081
Somalia	10.778	4.84	1	2.8892
South Sudan	10.43	1.04	1	3.37681
Sudan	7.171	5.52	1	3.62732
Syria	5.232	9.65	1	4.69186
Taiwan	7.631	0.05	1
Togo	8.426	1.53	1	2.88735
Uganda	6.527	0.78	1	1.96255
Uzbekistan	5.794	1.97	1	4.59522
Vietnam	6.354	0.04	1	7.55367
Yemen	5.991	4.35	1	2.90214
Zimbabwe	7.983	10.76	1	2.98061
Comoros	7.198	17.16	2	3.0554
Micronesia	6.626	0	2	4.19277
Nicaragua	5.077	2.8	2	5.45799
Tajikistan	4.836	0.97	2	3.08596
Tanzania	6.387	0.04	2	2.62054
Western Sahara	4.936	0	2
